# Supplementary material for: Reprogramming and redifferentiation of mucosal-associated invariant T cells reveal tumor inhibitory activity
Source: eLife. 2022 Apr 5;11:e70848. doi: 10.7554/eLife.70848 (PMC8983048; doi:10.7554/eLife.70848)
Supplement: Figure 1—source data 2. [file elife-70848-fig1-data2.zip]

Archive with 16 entries (13 files):
- Source data Fig1/
- Source data Fig1/Fig1I b_actin original.tif
- __MACOSX/
- __MACOSX/Source data Fig1/
- __MACOSX/Source data Fig1/._Fig1I b_actin original.tif
- Source data Fig1/Fig1G&I PY99 original.tiff
- __MACOSX/Source data Fig1/._Fig1G&I PY99 original.tiff
- Source data Fig1/Fig1H original.tiff
- __MACOSX/Source data Fig1/._Fig1H original.tiff
- Source data Fig1/Fig1 source data 2.pptx
- __MACOSX/Source data Fig1/._Fig1 source data 2.pptx
- Source data Fig1/Fig1I LAT original.tif
- __MACOSX/Source data Fig1/._Fig1I LAT original.tif
- Source data Fig1/Fig1J original.tiff
- __MACOSX/Source data Fig1/._Fig1J original.tiff
- __MACOSX/._Source data Fig1
