# Supplementary material for: Reprogramming and redifferentiation of mucosal-associated invariant T cells reveal tumor inhibitory activity
Source: eLife. 2022 Apr 5;11:e70848. doi: 10.7554/eLife.70848 (PMC8983048; doi:10.7554/eLife.70848)
Supplement: Figure 1—figure supplement 1—source data 2. [file elife-70848-fig1-figsupp1-data2.zip]

Archive with 10 entries (7 files):
- Fig1S1 source data/
- Fig1S1 source data/Fig1S1D original.tif
- __MACOSX/
- __MACOSX/Fig1S1 source data/
- __MACOSX/Fig1S1 source data/._Fig1S1D original.tif
- Fig1S1 source data/Fig1S1B&D source data.pptx
- __MACOSX/Fig1S1 source data/._Fig1S1B&D source data.pptx
- Fig1S1 source data/Fig1S1B original.tiff
- __MACOSX/Fig1S1 source data/._Fig1S1B original.tiff
- __MACOSX/._Fig1S1 source data
